# Supplementary material for: Salzburg Database of Polygonal Data: Polygons and Their Generators
Source: Data Brief. 2020 Jul 8;31:105984. doi: 10.1016/j.dib.2020.105984 (PMC7387775; doi:10.1016/j.dib.2020.105984)
Supplement: Supplementary Data S1 — Supplementary Raw Research Data. This is open data under the CC BY license http://creativecommons.org/licenses/by/4.0/ [file mmc1.xml]

<?xml version="1.0" encoding="utf-8" standalone="no"?>
<data>
  <datasets>
    <author>held@cs.sbg.ac.at</author>
    <type>1</type>
    <dataset>
      <name>Salzburg Database of Polygonal Data</name>
      <caption />
      <description>The Salzburg Database is a repository of polygonal areas of various classes and sizes, with and without holes.</description>
      <filetype>
        <name />
      </filetype>
      <filesize />
      <source>0</source>
      <sourcename>Original Data</sourcename>
      <access>
        <type>1</type>
        <name>Data available in data repository</name>
        <reponame>Zenodo</reponame>
        <PersistentId>10.5281/zenodo.3784788</PersistentId>
        <deeplinkurl>https://zenodo.org/record/3784789</deeplinkurl>
      </access>
    </dataset>
  </datasets>
</data>
